# Supplementary material for: RNA-seq analysis of lignocellulose-related genes in hybrid Eucalyptus with contrasting wood basic density
Source: BMC Plant Biol. 2018 Aug 6;18:156. doi: 10.1186/s12870-018-1371-9 (PMC6080517; doi:10.1186/s12870-018-1371-9)
Supplement: Supplementary file 1 — Table S1. The total RNA-seq dataset (RPKM > 10). (XLSX 10 kb) [file 12870_2018_1371_MOESM1_ESM.xlsx]

## Sheet: Table S1
				Table S1 The total RNA-seq dataset
	plant	RIN value	Total reads	reads generated	Proportion removed during QC (%)	Mapping reads	Proportion mapping (%)	The number of gene (RPKM > 10)	SSR analysis
	L1	8.4	2.70779e+07	1.47737e+07	54.56	1.19067e+07	80.5938	8628	outcross
	L2	7.4	2.09641e+07	1.07923e+07	51.48	8.44718e+06	78.2704	7753	self
	L3	7.9	1.94569e+07	1.11313e+07	57.21	8.26561e+06	74.2558	7826	outcross
	L4	8.4	2.09334e+07	1.09545e+07	52.33	8.63283e+06	78.8065	8425	outcross
	L5	7.6	2.30534e+07	1.1914e+07	51.68	7.41525e+06	62.2399	7948	self
	H1	6.9	2.16922e+07	9.87644e+06	45.53	7.76327e+06	78.604	8251	self
	H2	7.6	2.19967e+07	1.28109e+07	58.24	9.84674e+06	76.8624	8051	self
	H3	7.6	2.12189e+07	1.07962e+07	50.88	7.62319e+06	70.6101	8136	self
	H4	7.9	2.18848e+07	1.124e+07	51.36	8.45999e+06	75.2665	8265	outcross
	H5	7.7	2.96708e+07	1.63872e+07	55.23	1.25372e+07	76.5061	8062	unknown
			RIN: RNA integrity number
			QC: Quality control
