# Supplementary material for: RNA-seq analysis of lignocellulose-related genes in hybrid Eucalyptus with contrasting wood basic density
Source: BMC Plant Biol. 2018 Aug 6;18:156. doi: 10.1186/s12870-018-1371-9 (PMC6080517; doi:10.1186/s12870-018-1371-9)
Supplement: Supplementary file 2 — Table S2. Gene-specific primers used in qRT-PCR. (XLSX 9 kb) [file 12870_2018_1371_MOESM2_ESM.xlsx]

## Sheet: Table S2
		Table S2. Gene-specific primers used in quantitative RT-PCR.
			Forward	Reverse
		CesA2	GCGCGCCTTCCCCTCGCGATCGTTTCCCGC	ATGTCCAAGTAAGAGACAGAAAGAAACAG
		CesA3	CCATGGAAGCCGAGCTGGACTTGTCGCCG	GAAATGTAGGATTGATTTTTTTTAGTATGA
		4CL1	CGTTGTTCCACATATACTCCCTCAAC	GCGGTCGCTTCGGGGTCGTTCAGA
		HCT	GGAAACATCTTCTGGTTCGATATGATTG	AGGATAAGTGGACAGCCCTGCCGAATAG
		CSE	CGTCCGCAAGAGCGAGCCCTACAAGGACCT	CCCGTGTACCTCCGCGGGTTCGACGCGATG
		F5H	TCCGCAAGGGCTCACCGCCAGGCT	ACCAACCTCGGAGTCGGCACCGCCA
		NAC1	CGGGCCGAGGGCCCTGCCACGATCATGGCG	GTTGTAGACGCGGATGTACCGTGGGAGCGA
		bHLH1	GAGAGAGAGTAAAAATGGCACTGGAAGCTG	ATAAGAGGAGGATGAGGGAATCAGAGGTAA
		HD8	TTTGATGGCTTTTGGAGAGAACGGTCACCA	TCAAAGCAAGGTCGGAGAGATGTCCATGGG
		LIM1	GGGAACTATAATTCATTTGAAGGAG	AGTTGGCTGAGATTGCCCTTCTCCTT
		UBI1	CCAAGATCCAGGACAAGGAA	CCTCGAGCTTAATGGTCTCG
		HST1	GAGCGTGGAGACGTACAAGA	GGCGAGTTTCTCGAAGATGT
