# Supplementary material for: RNA-seq analysis of lignocellulose-related genes in hybrid Eucalyptus with contrasting wood basic density
Source: BMC Plant Biol. 2018 Aug 6;18:156. doi: 10.1186/s12870-018-1371-9 (PMC6080517; doi:10.1186/s12870-018-1371-9)
Supplement: Supplementary file 6 — Table S3. List of cellulose and xylan biosynthesis pathway genes and mean values of their transcript levels in both plant groups. Arabidopsis homolog names are also described. (XLSX 19 kb) [file 12870_2018_1371_MOESM6_ESM.xlsx]

## Sheet: Table S3
Gene#	Feature ID	Annotations - Gene symbol	Arabidopsis Homolog	Annotations - GO Biological Process	Annotations - Pathway	Low WBD Average	High WBD Average	H/L ratio	Low WBD SD	High WBD SD
INV1	Eucgr.G02156		AT2G01610	cytosolic invertase 2		7.91588	86.3544	10.909	5.73578	19.6773
INV2	Eucgr.F02588	CINV2	AT4G09510	Arabinanase/levansucrase/invertase		60.7309	53.3726	0.878839	15.1706	7.69792
INV3	Eucgr.I00703		AT3G49880	Arabinanase/levansucrase/invertase		22.6555	28.082	1.23952	2.81822	4.5848
INV4	Eucgr.H02307		AT5G67540	Arabinanase/levansucrase/invertase		18.9613	26.8884	1.41807	8.71238	4.41752
HEX1	Eucgr.C03728	ATHXK1, GIN2, HXK1	AT1G47840	hexokinase 1	KOG1369	47.2899	34.6676	0.733088	13.6962	4.26817
HEX2	Eucgr.F01647	HXK3	AT1G47840	hexokinase 3		14.7421	24.8501	1.68566	5.12924	9.96689
HEX3	Eucgr.J00734	ATHKL1, HKL1	AT1G50460	hexokinase-like 1		16.0973	14.662	0.910836	5.71502	4.62945
PGM1	Eucgr.G02157		AT5G51820	Phosphoglucomutase/phosphomannomutase family protein	KOG0625	45.7711	70.3797	1.53765	14.0382	14.6171
PGM2	Eucgr.B02942		AT1G23190	Phosphoglucomutase/phosphomannomutase family protein	KOG0625	60.994	68.8569	1.12891	7.92588	16.5276
UGP1	Eucgr.F02905	AtUGP2, UGP2	AT5G17310	UDP-glucose pyrophosphorylase 2	KOG2638	141.038	233.173	1.65327	33.694	60.1458
UGP2	Eucgr.E04308	GlcNAc1pUT2	AT1G31070	N-acetylglucosamine-1-phosphate uridylyltransferase 2	KOG2388	85.5209	107.257	1.25416	40.2246	33.2633
UGP3	Eucgr.D01117	AtUGP1, UGP, UGP1	AT3G03250	UDP-GLUCOSE PYROPHOSPHORYLASE 1	KOG2638	16.9238	16.215	0.958118	4.59151	7.07223
SUSY1	Eucgr.C03199	ATSUS4, SUS4	AT3G43190	sucrose synthase 4	KOG0853	463.245	656.407	1.41698	133.033	107.953
SUSY2	Eucgr.C00769	ATSUS4, SUS4	AT4G02280	sucrose synthase 4	KOG0853	152.474	211.356	1.38617	51.2247	49.9798
SUSY3	Eucgr.H01094	ATSUS3, SUS3	AT3G43190	sucrose synthase 3	KOG0853	175.331	160.424	0.914978	63.8615	76.4005
CesA1	Eucgr.A01324	CESA4, IRX5, NWS2	AT5G44030	cellulose synthase A4		116.934	276.082	2.36101	57.2802	22.0301
CesA2	Eucgr.D00476	ATCESA8, CESA8, IRX1, LEW2	AT4G18780	cellulose synthase family protein		221.26	302.184	1.36574	50.3034	27.227
CesA3	Eucgr.C00246	ATCESA7, CESA7, IRX3, MUR10	AT5G17420	Cellulose synthase family protein		222.239	271.524	1.22177	68.5526	11.6336
CesA4	Eucgr.G03380	ATCESA3, ATH-B, CESA3, CEV1, IXR1	AT5G05170	Cellulose synthase family protein		58.7816	85.6345	1.45683	19.5237	27.9894
CesA5	Eucgr.F04216	CESA6, E112, IXR2, PRC1	AT5G64740	cellulose synthase 6		43.0162	76.513	1.7787	16.0598	33.6375
CesA6	Eucgr.C01769	AtCESA1, CESA1, RSW1	AT4G32410	Cellulose synthase family protein		54.6556	62.7863	1.14876	13.2717	2.75544
CesA7	Eucgr.C02801	AtCESA1, CESA1, RSW1	AT4G32410	cellulose synthase 1		55.5809	60.4955	1.08842	20.867	21.3195
CesA8	Eucgr.I00286	CESA09, CESA9	AT2G21770	cellulose synthase A9		29.7562	51.2855	1.72352	11.7402	20.0103
CesA9	Eucgr.F03635	CESA09, CESA9	AT2G21770	cellulose synthase A9		28.5903	50.6057	1.77003	12.8804	16.9469
CesA10	Eucgr.J01278	ATCESA3, ATH-B, CESA3, CEV1, IXR1	AT5G05170	cellulose synthase 1		54.1563	41.4584	0.765532	26.6925	7.41732
UGD1	Eucgr.J01372		AT1G2650	UDP-glucose 6-dehydrogenase family protein	KOG2666	282.36	543.013	1.92312	72.1472	69.9661
UXS1	Eucgr.J00040	ATUXS3, UXS3	AT5G59290	UDP-glucuronic acid decarboxylase 3	KOG1429	162.521	262.116	1.61281	84.3402	36.4447
UXS2	Eucgr.G02921	UXS6	AT2G28760	UDP-XYL synthase 6	KOG1429	131.333	156.977	1.19526	63.3261	22.8802
UXS3	Eucgr.A01221	ATUXS1, UXS1	AT3G53520	UDP-glucuronic acid decarboxylase 1	KOG1429	33.0916	48.3517	1.46115	16.6829	11.0486
IRX7 Exostosin1	Eucgr.J00384	FRA8, IRX7	AT2G28110	Exostosin family protein		88.8845	105.765	1.18992	53.7526	33.1384
IRX8 Gaut1	Eucgr.F00995	GAUT12, IRX8, LGT6	AT5G54690	galacturonosyltransferase 12		88.3664	87.5916	0.991232	51.6553	20.2214
IRX9 Ndsst1	Eucgr.A01172	IRX9	AT2G37090	Nucleotide-diphospho-sugar transferases superfamily protein	KOG1476	79.6268	106.528	1.33784	50.624	26.715
IRX9 Ndsst2	Eucgr.D02078		AT4G16600	Nucleotide-diphospho-sugar transferases superfamily protein	KOG1476	100.672	76.6689	0.761569	26.8054	21.9711
IRX9 Ndsst3	Eucgr.K02133	GAUT8, QUA1	AT3G25140	Nucleotide-diphospho-sugar transferases superfamily protein	KOG1476	47.1077	60.9798	1.29448	10.8742	22.3938
IRX9 Ndsst5	Eucgr.A01558	ATCSLA09, ATCSLA9, CSLA09, CSLA9, RAT4	AT5G22740	Nucleotide-diphospho-sugar transferases superfamily protein	KOG1476	47.2401	46.5881	0.986198	8.38982	11.8102
IRX14	Eucgr.I00880	I14H, IRX14-L	AT2G19880	Nucleotide-diphospho-sugar transferases superfamily protein	KOG1476	45.6014	67.9265	1.48957	2.04176	8.64485
GATL1	Eucgr.B03054	GATL3	AT1G13250	galacturonosyltransferase-like 3		16.6881	13.4674	0.807011	2.32128	3.41825
GATL2	Eucgr.F01531	GATL2	AT3G50760	galacturonosyltransferase-like 2		16.4548	25.2638	1.53535	5.72979	4.45435
Expansin1	Eucgr.B02355	ATEXP4, ATEXPA4, ATHEXP ALPHA 1.6, EXPA4	AT2G39700	expansin A4		75.7777	344.811	4.5503	38.2048	30.0191
Expansin2	Eucgr.I01493	ATEXLA1, ATEXPL1, ATHEXP BETA 2.1, EXLA1, EXPL1	AT3G45970	expansin A1		48.4729	66.4534	1.37094	28.1674	27.7493
Expansin3	Eucgr.G02490	AT-EXP1, ATEXP1, ATEXPA1, ATHEXP ALPHA 1.2, EXP1, EXPA1	AT1G69530	expansin A1		21.8843	48.8089	2.23032	12.1772	21.0365
Expansin4	Eucgr.J02048	ATEXP4, ATEXPA4, ATHEXP ALPHA 1.6, EXPA4	AT2G39700	expansin A4		18.9391	29.6488	1.56548	11.1764	16.383
Expansin5	Eucgr.F02908	ATEXP13, ATEXPA13, ATHEXP ALPHA 1.22, EXP13, EXPA13	AT3G03220	expansin A4		16.8994	27.0548	1.60094	7.88371	9.64515
Expansin6	Eucgr.G02938	ATEXP4, ATEXPA4, ATHEXP ALPHA 1.6, EXPA4	AT1G69530	expansin-like B1		19.2978	26.5164	1.37407	10.5045	8.46321
Expansin7	Eucgr.E00317	AT-EXPR, ATEXLB1, ATEXPR1, ATHEXP BETA 3.1, EXLB1, EXPR	AT4G38400	expansin-like B1		13.8369	20.2348	1.46238	16.1269	9.87579
XTH1	Eucgr.K00883	XTH9	AT4G03210	xyloglucan endotransglucosylase/hydrolase 9		326.277	935.819	2.86817	147.219	243.737
XTH2	Eucgr.H02634	XTH16	AT3G23730	xyloglucan endotransglucosylase/hydrolase 16		381.416	572.194	1.50018	264.971	185.59
XTH3	Eucgr.B02660	ATXTH27, EXGT-A3, XTH27	AT2G01850	xyloglucan endotransglucosylase/hydrolase 5		89.0469	95.998	1.07806	46.4701	40.0775
XTH4	Eucgr.D02237	ATXTH27, EXGT-A3, XTH27	AT2G01850	endoxyloglucan transferase A3		57.4348	48.9058	0.851501	28.4987	18.8912
