# Supplementary material for: RNA-seq analysis of lignocellulose-related genes in hybrid Eucalyptus with contrasting wood basic density
Source: BMC Plant Biol. 2018 Aug 6;18:156. doi: 10.1186/s12870-018-1371-9 (PMC6080517; doi:10.1186/s12870-018-1371-9)
Supplement: Supplementary file 7 — Table S4. List of lignin biosynthesis pathway genes and mean values of their transcript levels in both plant groups. Arabidopsis homolog names are also described. (XLSX 15 kb) [file 12870_2018_1371_MOESM7_ESM.xlsx]

## Sheet: Table S4
Gene#	Feature ID	Annotations - Gene Symbol	Arabidopsis Homolog	Annotations - GO Biological Process	Annotations - Pathway	Low WBD Average	High WBD Average	H/L ratio	Low WBD SD	High WBD SD
PAL1	Eucgr.J01079	ATPAL2, EgrPAL9	AT3G53260	phenylalanine ammonia-lyase 2	KOG0222	290.607	392.993	1.35232	60.5371	69.7892
PAL2	Eucgr.J00907	ATPAL2, EgrPAL8	AT3G53260	phenylalanine ammonia-lyase 2	KOG0222	54.5983	141.546	2.5925	39.2868	22.322
PAL3	Eucgr.G02848	ATPAL1, EgrPAL3	AT2G37040	PHE ammonia lyase 1	KOG0222	125.21	146.411	1.16933	52.5804	50.8642
PAL4	Eucgr.G02852	ATPAL2, EgrPAL7	AT3G53260	phenylalanine ammonia-lyase 2	KOG0222	37.1589	72.2794	1.94514	28.8423	29.6207
PAL5	Eucgr.G02850	ATPAL2, EgrPAL5	AT3G53260	phenylalanine ammonia-lyase 2	KOG0222	9.27942	28.1618	3.03487	7.85747	8.1092
C4H1	Eucgr.J01844	ATC4H, EgrC4H2, CYP73A5, REF3	AT2G30490	cinnamate-4-hydroxylase	KOG0156	630.441	1002.41	1.59001	100.128	202.035
C4H2	Eucgr.C00065	ATC4H, EgrC4H1, CYP73A5, REF3	AT2G30490	cinnamate-4-hydroxylase	KOG0156	35.9785	162.847	4.52624	20.6541	121.263
4CL1	Eucgr.C02284	Egr4CL.1, 4CL1, AT4CL1	AT1G51680	4-coumarate:CoA ligase 1	KOG1176	390.06	566.156	1.45146	185.04	123.546
4CL2	Eucgr.K00087	4CL3	AT1G65060	4-coumarate:CoA ligase 3	KOG1176	14.1242	31.8214	2.25297	3.21752	7.3533
C3'H	Eucgr.A02190	CYP98A3(EgrC3'H3)	AT2G40890	cytochrome P450, family 98, subfamily A, polypeptide 3	KOG0156	290.678	380.133	1.30775	41.5713	31.7281
CSE	Eucgr.F02557	CSE	AT1G52760	lysophospholipase 2	KOG1455	205.987	284.903	1.38311	40.832	86.0696
HCT	Eucgr.J03126	EgrHCT5 (EglHCT1)	AT5G48930	hydroxycinnamoyl-CoA shikimate/quinate hydroxycinnamoyl transferase		105.707	154.854	1.46493	68.3171	38.0279
F5H	Eucgr.J02393	CYP84A1, FAH1, EgrF5H1	AT4G36220	ferulic acid 5-hydroxylase 1	KOG0156	463.501	743.51	1.60412	81.0042	100.876
CCoAOMT1	Eucgr.G01417	EgrCCoAOMT1	AT4G34050	S-adenosyl-L-methionine-dependent methyltransferases superfamily protein	KOG1663	480.688	387.632	0.80641	164.684	85.4475
CCoAOMT2	Eucgr.I01134	EgrCCoAOMT2	AT4G34050	S-adenosyl-L-methionine-dependent methyltransferases superfamily protein	KOG1663	575.169	592.385	1.02993	231.857	87.2343
COMT1	Eucgr.A01397	ATOMT1, EgrOMT1	AT5G54160	O-methyltransferase 1	KOG3178	704.526	1034.17	1.4679	282.607	224.397
COMT2	Eucgr.K00951	ATOMT1, OMT1	AT4G35160	O-methyltransferase 1	KOG3178	411.254	432.174	1.05087	46.2336	157.661
COMT3	Eucgr.F03794	ATOMT1, OMT1	At5G54160	O-methyltransferase 1	KOG3178	40.7444	57.6589	1.41514	19.0528	22.61
CCR	Eucgr.J03114	ATCCR1, EgrCCR1, IRX4	AT1G15950	cinnamoyl coa reductase 1	KOG1502	132.451	236.432	1.78505	20.318	61.2925
CAD	Eucgr.G01350	ATCAD4, CAD, CAD-C, CAD4	AT3G19450	GroES-like zinc-binding alcohol dehydrogenase family protein	KOG0023	208.215	183.054	0.879156	75.1011	44.8162
PRX1	Eucgr.F04195		AT1G71695	Peroxidase superfamily protein		158.466	126.893	0.800757	51.2433	23.5361
PRX2	Eucgr.D01322	PRXR1	AT4G21960	Peroxidase superfamily protein		57.9281	140.733	2.42945	23.9797	44.2658
PRX3	Eucgr.L02740		AT1G71695	Peroxidase superfamily protein		76.0466	89.7947	1.18079	49.938	26.4093
PRX4	Eucgr.F03724		AT5G42180	Peroxidase superfamily protein		23.6299	54.3423	2.29973	21.9456	34.673
PRX5	Eucgr.J02173		AT5G40150	Peroxidase superfamily protein		8.81271	21.6237	2.4537	5.20372	10.2085
PRX6	Eucgr.F04198		AT1G71695	Peroxidase superfamily protein		11.6489	11.0551	0.949024	17.3509	11.1134
PRX7	Eucgr.I00020		AT4G33420	Peroxidase superfamily protein		24.3908	8.31209	0.340788	12.3987	3.10089
LAC1	Eucgr.A01282	ATLAC17, LAC17	AT5G60020	laccase 17	KOG1263	61.7398	184.804	2.99327	33.8407	4.40352
LAC2	Eucgr.G03098	LAC5	AT2G40370	laccase 5	KOG1263	96.9999	97.055	1.00057	18.8996	18.9303
LAC3	Eucgr.F02641	LAC14	AT5G09360	laccase 14	KOG1263	145.398	13.1296	0.0903011	26.6416	14.9503
LAC4	Eucgr.E04215	LAC14	AT5G09360	laccase 14	KOG1263	4.52685	15.3089	3.38179	3.59111	12.6127
LAC5	Eucgr.C02745	LAC14	AT5G09360	laccase 14	KOG1263	33.0535	6.40958	0.193915	21.1763	3.65083
