# Supplementary material for: RNA-seq analysis of lignocellulose-related genes in hybrid Eucalyptus with contrasting wood basic density
Source: BMC Plant Biol. 2018 Aug 6;18:156. doi: 10.1186/s12870-018-1371-9 (PMC6080517; doi:10.1186/s12870-018-1371-9)
Supplement: Supplementary file 8 — Table S5. List of reference and cytoskeleton genes and mean values of their transcript levels in both plant groups. Arabidopsis homolog names are also described. (XLSX 16 kb) [file 12870_2018_1371_MOESM8_ESM.xlsx]

## Sheet: Table S5
Gene#	Feature ID	Annotations - Gene Symbol	Arabidopsis Homolog	Annotations - GO Biological Process	Annotations - Pathway	Low WBD Average	High WBD Average	H/L ratio	Low WBD SD	High WBD SD
UBI1	Eucgr.K00796	ATG8C	AT4G21980	Ubiquitin-like superfamily protein	KOG1654	332.125	292.632	0.88109	118.049	75.6277
UBI2	Eucgr.B03309	UBQ6	AT5G37640	ubiquitin 6	KOG0004	159.029	185.333	1.1654	52.2585	51.8164
UBI3	Eucgr.E01504	ATG8F	AT4G16520	Ubiquitin-like superfamily protein	KOG1654	156.774	147.598	0.941469	47.9517	24.1172
UBI4	Eucgr.F03474	ATG8C	AT1G62040	Ubiquitin-like superfamily protein	KOG1654	148.051	145.334	0.981645	16.6171	38.1916
UBI5	Eucgr.A01424	UBQ10	AT2G05320	polyubiquitin 10		78.0219	133.886	1.716	25.7475	46.3184
UBI6	Eucgr.D02047	ATG8F	AT4G16520	Ubiquitin-like superfamily protein	KOG1654	136.807	118.595	0.866875	27.2934	66.1745
UBI7	Eucgr.J00924	UBL5	AT5G42300	ubiquitin-like protein 5	KOG3493	148.754	101.079	0.679507	35.0245	35.83
UBI8	Eucgr.G01858	DSK2	AT2G17200	ubiquitin family protein	KOG0010	99.846	72.8319	0.729442	17.2193	6.9525
UBI9	Eucgr.H00892	UBQ6	AT2G47110	ubiquitin 6	KOG0004	71.2437	71.7658	1.00733	25.9971	11.923
UBI10	Eucgr.I01516	DSK2	AT2G17200	ubiquitin family protein	KOG0010	69.2819	66.1505	0.954801	7.93825	4.22383
HST1	Eucgr.I00535		AT5G10980	Histone superfamily protein	KOG1745	755.227	762.019	1.00899	110.723	109.686
HST2	Eucgr.L02144	H2B, HTB9	AT5G59910	Histone superfamily protein	KOG1744	443.421	461.624	1.04105	66.3345	71.4674
HST3	Eucgr.F01627		AT5G10980	Histone superfamily protein	KOG1745	389.884	306.636	0.78648	55.2618	91.5925
HST4	Eucgr.F01001	HTA10	AT1G51060	histone H2A 10	KOG1756	141.603	152.766	1.07883	50.0477	48.2891
HST5	Eucgr.A00511		AT5G59970	Histone superfamily protein	KOG3467	187.61	149.902	0.799008	52.5284	35.7824
HST6	Eucgr.K03160	HTA12	AT5G02560	histone H2A 12	KOG1756	123.523	144.615	1.17075	35.9662	38.772
HST7	Eucgr.A01241	HTA12	AT5G02560	histone H2A 12	KOG1756	127.867	138.877	1.0861	22.05	27.647
HST8	Eucgr.K02990		AT5G59970	Histone superfamily protein	KOG3467	61.2427	135.261	2.20861	25.7305	32.7584
HST9	Eucgr.J03033	HTA9	AT1G52740	histone H2A protein 9	KOG1757	110.378	111.408	1.00933	35.7083	10.4216
HST10	Eucgr.J02062		AT5G59970	Histone superfamily protein	KOG3467	49.9269	73.9884	1.48193	20.7215	22.4624
TUB1	Eucgr.F02183	TUA6	AT4G14960	Tubulin/FtsZ family protein	KOG1376	887.732	1828.69	2.05995	754.57	70.3978
TUB2	Eucgr.G01186	TUA2	AT1G50010	tubulin alpha-2 chain	KOG1376	511.378	1923.53	3.76147	21.7024	379.909
TUB3	Eucgr.F00470	TUA2	AT1G50010	tubulin alpha-2 chain	KOG1376	775.645	1361.14	1.75484	210.943	283.467
TUB4	Eucgr.K00264	TUB8	AT5G23860	tubulin beta 8	KOG1375	445.093	724.123	1.6269	196.858	229.436
TUB5	Eucgr.D01612	TUB6	AT5G12250	beta-6 tubulin	KOG1375	156.111	272.978	1.74861	50.6338	38.2558
TUB6	Eucgr.A02108	TUA5	AT5G19780	tubulin alpha-5	KOG1376	71.1341	93.9932	1.32135	19.1899	16.8424
ACT1	Eucgr.I00240	ACT7	AT5G09810	actin 7	KOG0676	627.548	752.242	1.1987	141.613	155.244
ACT2	Eucgr.I00241	ACT7	AT5G09810	actin 7	KOG0676	473.927	737.101	1.5553	144.199	222.094
ACT3	Eucgr.G02932	ACT3	AT3G53750	actin 3	KOG0676	94.437	241.136	2.55341	41.3972	93.3872
ACT4	Eucgr.K01841	AAc1, ACT1	AT3G53750	actin 1	KOG0676	35.798	165.727	4.62949	22.9812	87.765
ACT5	Eucgr.I02702	ACT7	AT5G09810	actin 7	KOG0676	662.96	86.4699	0.13043	260.588	77.3974
ACT6	Eucgr.D02537	ACT7	AT5G09810	actin 7	KOG0676	38.9458	64.035	1.64421	11.0417	16.3762
MYO1	Eucgr.K01667		AT5G46070	myosin heavy chain-related		39.6685	79.3751	2.00096	3.09006	6.02805
MYO2	Eucgr.F03356	ATM2, ATM4, ATMYOS1	AT5G54280	myosin 2	KOG0160	28.951	62.1425	2.14647	4.04336	13.1626
MYO3	Eucgr.A01969		AT3G58840	Tropomyosin-related		34.8158	40.2084	1.15489	5.17331	10.3093
MYO4	Eucgr.C03404	ATXIK, XI-17, XIK	AT5G20490	Myosin family protein with Dil domain	KOG0160	35.1319	40.5802	1.15508	6.40359	4.50664
MYO5	Eucgr.B02303		AT5G59210	myosin heavy chain-related		25.989	25.0904	0.965425	11.8853	4.46087
MYO6	Eucgr.H00833	ATMYA2, MYA2, XI-2, XI-6	AT5G43900	myosin 2	KOG0160	9.68708	20.2214	2.08746	5.57552	8.21962
MYO7	Eucgr.D01870		AT1G63300	Myosin heavy chain-related protein		10.1349	19.002	1.8749	3.49445	8.81085
MYO8	Eucgr.A02670		AT5G53310	myosin heavy chain-related		16.9396	18.5588	1.09559	5.03944	6.36487
MYO9	Eucgr.I01054	MEE13	AT2G14680	myosin heavy chain-related		14.4911	14.0299	0.968172	2.8896	3.22897
