# Supplementary material for: RNA-seq analysis of lignocellulose-related genes in hybrid Eucalyptus with contrasting wood basic density
Source: BMC Plant Biol. 2018 Aug 6;18:156. doi: 10.1186/s12870-018-1371-9 (PMC6080517; doi:10.1186/s12870-018-1371-9)
Supplement: Supplementary file 9 — Table S6. List of transcription factors and mean values of their transcript levels in both plant groups. Arabidopsis homolog names are also listed. (XLSX 19 kb) [file 12870_2018_1371_MOESM9_ESM.xlsx]

## Sheet: Table S6
Gene#	Feature ID	Annotations - Gene Symbol	Arabidopsis Homolog	Annotations - GO Biological Process	Annotations - Pathway	Low WBD Average	High WBD Average	H/L ratio	Low WBD SD	High WBD SD
NST1	Eucgr.D01671	ANAC043, EMB2301, NST1	AT2G46770	NAC (No Apical Meristem) domain transcriptional regulator superfamily protein		74.6747	153.635	2.0574	9.50867	26.8951
SND1	Eucgr.E01053	ANAC043, EMB2301, SND1	AT2G46770	NAC (No Apical Meristem) domain transcriptional regulator superfamily protein		64.6057	101.954	1.57809	2.779	16.1064
VND1	Eucgr.I02366	ANAC037, VND1	AT2G18060	vascular related NAC-domain protein 1		19.4723	30.024	1.54188	14.6919	12.5403
VND4	Eucgr.D02027	ANAC007, EMB2749, NAC007, VND4	AT5G66300	NAC 007		5.25245	4.73935	0.902312	4.93121	2.21213
VND7	Eucgr.F02615	ANAC030, VND7	AT1G71930	vascular related NAC-domain protein 7		22.5437	5.33166	0.236504	10.7446	7.37038
VIN1	Eucgr.I00213	anac082, NAC082, VNI1	AT5G09330	NAC domain containing protein 82		16.1112	14.7168	0.913453	14.6533	9.86733
VIN2	Eucgr.B03537	ANAC083, NAC083, VNI2	AT5G13180	NAC domain containing protein 83		136.37	46.3959	0.34022	37.4711	7.79874
SND2	Eucgr.E03226	ANAC073, NAC073, SND2	AT4G28500	NAC domain containing protein 73		20.7203	31.7021	1.53	10.0846	1.35466
SND3	Eucgr.K01061	ANAC073, NAC073, SND2	AT1G28470	NAC domain containing protein 73		28.1348	39.6233	1.40834	11.2994	11.6708
XND1	Eucgr.I00191	ANAC104, XND1	AT5G64530	xylem NAC domain 1		32.9588	37.3096	1.13201	15.0264	9.20259
MYB46	Eucgr.B03684	ATMYB46, MYB46	AT5G12870	myb domain protein 46		45.1834	63.8815	1.41383	6.14007	5.77708
MYB83	Eucgr.G03385	AtMYB83, MYB83	AT3G08500	myb domain protein 83		9.29538	12.283	1.32141	3.40366	1.67955
M42	Eucgr.D02014	AtMYB42, MYB42	AT4G12350	myb domain protein 42		82.7365	142.26	1.71943	51.8856	35.5229
M43	Eucgr.J01601	AtMYB43, MYB43	AT1G66230	myb domain protein 43		8.91947	8.6237	0.96684	1.63328	1.52758
M52	Eucgr.K02297	ATMYB52, BW52, MYB52	AT1G17950	myb domain protein 52		38.6626	45.2898	1.17141	19.144	11.2152
M103	Eucgr.D01819	AtMYB103, MYB103	AT1G63910	myb domain protein 103		42.4494	47.0667	1.10877	13.5001	1.92726
KN7	Eucgr.D01935	IXR11, KNAT7	AT1G62990	KNOTTED-like homeobox of Arabidopsis thaliana 7		43.8052	46.0254	1.05068	12.3568	6.88456
M4-1	Eucgr.G01774	ATMYB4, MYB4	AT4G38620	myb domain protein 4		74.5312	272.968	3.66246	26.9192	52.0597
M4-2	Eucgr.I00012	ATMYB4, MYB4	AT4G38620	myb domain protein 4		50.8317	10.8082	0.212627	15.4949	3.33435
M4-3	Eucgr.I01406	ATMYB4, MYB4	AT4G38620	myb domain protein 4		13.3737	20.6245	1.54217	3.2001	9.99987
M7	Eucgr.C00721	ATMYB7, ATY49, MYB7	AT2G16720	myb domain protein 7		65.3766	50.5009	0.772462	13.4588	10.1886
M85	Eucgr.K00153	AtMYB42, MYB85	AT4G22680	myb domain protein 42		105.763	132.781	1.25546	17.9706	34.177
M20	Eucgr.F02864	AtMYB20, MYB20	AT1G66230	myb domain protein 20		38.4809	53.1343	1.3808	27.2432	12.216
bHLH1	Eucgr.H04468		AT1G72210	basic helix-loop-helix (bHLH) DNA-binding superfamily protein		64.453	222.795	3.45671	37.7729	53.2083
bHLH2	Eucgr.K03270	EMB1444	AT1G06150	basic helix-loop-helix (bHLH) DNA-binding superfamily protein		72.9277	102.134	1.40049	15.9367	30.934
bHLH3	Eucgr.B01487	UNE12	AT4G02590	basic helix-loop-helix (bHLH) DNA-binding superfamily protein		111.705	64.0319	0.573226	25.4078	35.0149
bHLH4	Eucgr.C03807		AT2G29100	basic helix-loop-helix (bHLH) DNA-binding superfamily protein		124.84	63.9344	0.512131	51.6152	25.5181
bHLH5	Eucgr.H00748		AT3G07340	basic helix-loop-helix (bHLH) DNA-binding superfamily protein		18.17	60.8916	3.35121	13.6479	37.8066
bHLH6	Eucgr.F03049		AT4G29100	basic helix-loop-helix (bHLH) DNA-binding superfamily protein		66.3911	57.6042	0.86765	9.08268	6.2293
bHLH7	Eucgr.H04337	UNE12	AT4G02590	basic helix-loop-helix (bHLH) DNA-binding superfamily protein		69.6279	44.8991	0.644844	23.1209	10.9846
bHLH8	Eucgr.B00645	BIM1	AT5G08130	basic helix-loop-helix (bHLH) DNA-binding superfamily protein		22.6894	37.9711	1.67352	8.35098	16.5836
bHLH9	Eucgr.H02628		AT1G68920	basic helix-loop-helix (bHLH) DNA-binding superfamily protein		17.8598	37.4775	2.09843	10.3202	10.3535
bHLH10	Eucgr.J00190		AT2G40200	basic helix-loop-helix (bHLH) DNA-binding superfamily protein		51.4589	31.6429	0.614915	22.204	18.6686
AUX/IAA1	Eucgr.H04336	ATAUX2-11, IAA4	AT5G43700	AUX/IAA transcriptional regulator family protein		198.479	44.4582	0.30507	89.8276	4.66249
AUX/IAA2	Eucgr.C03293	ARF7, BIP, IAA21, IAA23, IAA25, MSG1, NPH4, TIR5	AT1G19220	Transcriptional factor B3 family protein / auxin-responsive factor AUX/IAA-related		26.3629	32.5287	1.23388	7.17355	6.16772
AUX/IAA3	Eucgr.C02178	ARF7, BIP, IAA21, IAA23, IAA25, MSG1, NPH4, TIR5	AT1G19220	Transcriptional factor B3 family protein / auxin-responsive factor AUX/IAA-related		23.6837	13.189	0.556882	8.31084	2.52749
AUX/IAA4	Eucgr.H03171	IAA3, SHY2	AT1G04240	AUX/IAA transcriptional regulator family protein		6.13633	17.1043	2.78739	2.35625	11.0071
HD1	Eucgr.F03066	ATHB-15, ATHB15, CNA, ICU4	AT1G52150	Homeobox-leucine zipper family protein / lipid-binding START domain-containing protein	KOG0483	212.799	211.554	0.994151	43.9935	29.0467
HD2	Eucgr.I00660	HAT22	AT4G37790	Homeobox-leucine zipper protein family	KOG0483	203.153	204.176	1.00504	18.9453	28.7069
HD3	Eucgr.B02504	IFL, IFL1, REV	AT5G60690	Homeobox-leucine zipper family protein / lipid-binding START domain-containing protein	KOG0483	109.679	216.48	1.97375	37.7766	47.182
HD4	Eucgr.F02320	WOX4	AT1G46480	WUSCHEL related homeobox 4		67.2354	169.525	2.52136	21.2783	49.2505
HD5	Eucgr.B00423	ATHB-1, ATHB1, HAT5, HB-1, HD-ZIP-1	AT3G01470	homeobox 1	KOG0483	74.9304	26.9293	0.359391	33.5699	10.2991
HD6	Eucgr.I02222	ATWOX13, HB-4, WOX13	AT4G35550	WUSCHEL related homeobox 13		80.7764	124.323	1.5391	26.2848	56.453
HD7	Eucgr.C00605	ATHB-8, ATHB8, HB-8	AT4G32880	homeobox gene 8	KOG0483	92.3717	109.318	1.18345	26.7544	18.009
HD8	Eucgr.D01364	BUM, BUM1, SHL, STM, WAM, WAM1	AT1G62360	KNOX/ELK homeobox transcription factor	KOG0773	87.5899	106.466	1.21551	36.1127	21.529
HD9	Eucgr.D00184	ATHB-14, ATHB14, PHB, PHB-1D	AT2G34710	Homeobox-leucine zipper family protein / lipid-binding START domain-containing protein		40.6091	82.1837	2.02377	13.8503	11.751
HD10	Eucgr.F03040	GL2	AT1G79840	HD-ZIP IV family of homeobox-leucine zipper protein with lipid-binding START domain	KOG0484	44.5133	40.8543	0.917801	11.2332	8.77662
WRKY1	Eucgr.B01503	WRKY21	AT2G30590	WRKY DNA-binding protein 21		212.799	211.554	0.994151	43.9935	29.0467
WRKY2	Eucgr.F01981	ATWRKY2, WRKY2	AT5G56270	WRKY DNA-binding protein 2		203.153	204.176	1.00504	18.9453	28.7069
WRKY3	Eucgr.A01195	ATWRKY44, DSL1, TTG2, WRKY44	AT2G37260	WRKY family transcription factor family protein		109.679	216.48	1.97375	37.7766	47.182
WRKY4	Eucgr.D02324	AtWRKY22, WRKY22	AT4G01250	WRKY family transcription factor		67.2354	169.525	2.52136	21.2783	49.2505
WRKY5	Eucgr.F00621	AtWRKY20, WRKY20	AT4G26640	WRKY family transcription factor family protein		74.9304	26.9293	0.359391	33.5699	10.2991
WRKY6	Eucgr.C04011	ATWRKY11, WRKY11	AT4G31550	WRKY DNA-binding protein 11		80.7764	124.323	1.5391	26.2848	56.453
LIM1	Eucgr.F02243	WLIM1	AT1G10200	GATA type zinc finger transcription factor family protein	KOG1700	279.556	701.547	2.50951	167.22	184.772
LIM2	Eucgr.G03023	WLIM1	AT3G55770	GATA type zinc finger transcription factor family protein	KOG1700	84.7945	175.322	2.06761	20.0592	54.2582
LIM3	Eucgr.F00087	WLIM1	AT2G39900	GATA type zinc finger transcription factor family protein	KOG1700	30.5691	93.1862	3.04837	10.3592	39.1285
